# Supplementary material for: Decursinol Angelate Mitigates Sepsis Induced by Methicillin-Resistant Staphylococcus aureus Infection by Modulating the Inflammatory Responses of Macrophages
Source: Int J Mol Sci. 2021 Oct 11;22(20):10950. doi: 10.3390/ijms222010950 (PMC8539957; doi:10.3390/ijms222010950)
Supplement: Supplementary file 1 [file ijms-22-10950-s001.zip]

Archive with 1 entries (1 files):
- ijms-1395871-SI.pdf
